# Supplementary material for: Synthesis, Antimicrobial Activities, and Model of Action of Novel Tetralone Derivatives Containing Aminoguanidinium Moiety
Source: Int J Mol Sci. 2025 Jun 21;26(13):5980. doi: 10.3390/ijms26135980 (PMC12250302; doi:10.3390/ijms26135980)
Supplement: Supplementary file 1 [file ijms-26-05980-s001.zip]

Archive with 1 entries (1 files):
- ijms-3679249-supplementary.pdf
